# Supplementary material for: Endophenotypes of Primary Osteoarthritis of the Hip Joint in the Bulgarian Population over 60 Years Old
Source: Life (Basel). 2024 May 11;14(5):622. doi: 10.3390/life14050622 (PMC11122795; doi:10.3390/life14050622)
Supplement: Supplementary file 1 [file life-14-00622-s001.zip]

Archive with 1 entries (1 files):
- life-2998985-supplementary.pdf
